# Supplementary material for: Induction Strategies in Lung Transplantation: Alemtuzumab vs. Basiliximab a Single-Center Experience
Source: Front Immunol. 2022 Jun 1;13:864545. doi: 10.3389/fimmu.2022.864545 (PMC9199390; doi:10.3389/fimmu.2022.864545)
Supplement: Supplementary Table 1 — Immunosuppression regimens. [file Table_1.xlsx]

## Sheet: Sheet1
		Timing	Immunosuppression
			Alemtuzumab	Basiliximab
	Induction	Incision	Alemtuzumab30 mg i.v.	Basiliximab 20mg i.v.
		Prior to allograft reperfusion	Methylprednisolone 250mg i.v.	Methylprednisolone 500mg i.v.
		Day 4		Basiliximab 20mg i.v.
	Steroid	Day 0		Methylprednisolone 125 mg i.v. every 8 hours
		Day 1	Prednisone 5 mg enerally daily	Methylprednisolone 60 mg i.v. every 8 hours
		Day 2		Methylprednisolone 40 mg i.v. every 8 hours
		Day 3		Methylprednisolone 40 mg i.v. every 12 hours
		Day 4		Methylprednisolone 20 mg i.v. every 12 hours
		Day 5		Methylprednisolone 20 mg i.v. every 12 hours
		Day 6		Prednisone 20 mg enerally daily
	Calcineurin inhibitor	Day 1	Tacrolimus	Tacrolimus
	Target 12-hour trough level		10-15 ng/ml	10-15 ng/ml
	Anti-Metabolite	Day 1	Mycophenolate mofetil	Mycophenolate mofetil
			750 mg enterally every 12 hours	1000 mg enterally every 12 hours
